# Supplementary material for: Effects of High Temperature on Development, Survival, and Antioxidant Responses of Immature Monolepta hieroglyphica
Source: Insects. 2026 May 11;17(5):489. doi: 10.3390/insects17050489 (PMC13207502; doi:10.3390/insects17050489)
Supplement: Supplementary file 1 [file insects-17-00489-s001.zip]

Archive with 1 entries (1 files):
- insects-4256005-supplementary.pdf
